# Supplementary material for: Combining Everolimus and Ku0063794 Promotes Apoptosis of Hepatocellular Carcinoma Cells via Reduced Autophagy Resulting from Diminished Expression of miR-4790-3p
Source: Int J Mol Sci. 2021 Mar 11;22(6):2859. doi: 10.3390/ijms22062859 (PMC7998287; doi:10.3390/ijms22062859)
Supplement: Supplementary file 1 [file ijms-22-02859-s001.zip]

Archive with 12 entries (12 files):
- Figure S1.tif
- Figure S2.tif
- Figure S3.tif
- Figure S4-1.tif
- Figure S4-2.tif
- Figure S4-3.tif
- Figure S4-4.tif
- Figure S5.tif
- Figure S6.tif
- Figure S7.tif
- Figure S8.tif
- ijms-1056100-supplementary.docx
